# Supplementary material for: Exploring the Diverse Morphology of Porous Poly(Lactic Acid) Fibers for Developing Long-Term Controlled Antibiotic Delivery Systems
Source: Pharmaceutics. 2022 Jun 15;14(6):1272. doi: 10.3390/pharmaceutics14061272 (PMC9231122; doi:10.3390/pharmaceutics14061272)
Supplement: Supplementary file 1 [file pharmaceutics-14-01272-s001.zip]

Archive with 1 entries (1 files):
- pharmaceutics-1706604-supplementary.pdf
